# Supplementary material for: Time-Resolved Raman Spectroscopy of Polaron Formation in a Polymer Photocatalyst
Source: J Phys Chem Lett. 2021 Nov 3;12(44):10899–905. doi: 10.1021/acs.jpclett.1c03073 (PMC8591663; doi:10.1021/acs.jpclett.1c03073)
Supplement: Supplementary file 2 — jz1c03073_si_002.zip [file jz1c03073_si_002.zip]

Archive with 13 entries (9 files):
- Geometries/wB97XD/
- Geometries/wB97XD/P10_1/
- Geometries/wB97XD/P10_1/P10_1_neutral.txt
- Geometries/wB97XD/P10_1/P10_1_one_electron_oxidized.txt
- Geometries/wB97XD/P10_1/P10_1_one_electron_reduced.txt
- Geometries/wB97XD/P10_3/
- Geometries/wB97XD/P10_3/P10_3_neutral.txt
- Geometries/wB97XD/P10_3/P10_3_one_electron_oxidized.txt
- Geometries/wB97XD/P10_3/P10_3_one_electron_reduced.txt
- Geometries/wB97XD/P10_6/
- Geometries/wB97XD/P10_6/P10_6_neutral.txt
- Geometries/wB97XD/P10_6/P10_6_one_electron_oxidized.txt
- Geometries/wB97XD/P10_6/P10_6_one_electron_reduced.txt
