# Supplementary material for: Time-Resolved Raman Spectroscopy of Polaron Formation in a Polymer Photocatalyst
Source: J Phys Chem Lett. 2021 Nov 3;12(44):10899–905. doi: 10.1021/acs.jpclett.1c03073 (PMC8591663; doi:10.1021/acs.jpclett.1c03073)
Supplement: Supplementary file 2 — jz1c03073_si_002.zip [file jz1c03073_si_002.zip › Geometries/wB97XD/P10_1/P10_1_neutral.txt]

23
 
 C                 -0.71653000   -0.15677500    0.25879400
 C                 -1.13878200   -1.45326900    0.56354600
 C                 -1.65159900    0.84136500   -0.02397800
 C                 -2.49522400   -1.78399100    0.59385200
 H                 -0.39668400   -2.22232200    0.78186100
 C                 -2.99170900    0.49112800    0.01174100
 H                 -1.33814400    1.85778400   -0.26395600
 C                 -3.43926500   -0.79788300    0.31403200
 H                 -2.80656600   -2.80130400    0.83369300
 S                 -4.37264400    1.58413100   -0.31155300
 C                 -4.91475100   -0.92224400    0.28897000
 C                 -5.56135700    0.27461100   -0.03153200
 O                 -4.47817400    2.62688700    0.73107500
 O                 -4.38554200    2.01756600   -1.72489200
 C                 -5.68912200   -2.05334600    0.53956900
 C                 -6.93929100    0.39566900   -0.11322100
 C                 -7.07996800   -1.95431900    0.46268500
 H                 -5.21989900   -3.00481100    0.79258900
 C                 -7.70290800   -0.74593500    0.14045200
 H                 -7.41057900    1.34600400   -0.36599700
 H                 -7.68966500   -2.83743900    0.65816600
 H                 -8.79057800   -0.69118500    0.08598400
 H                  0.34783300    0.07949600    0.24091100
