# Supplementary material for: Time-Resolved Raman Spectroscopy of Polaron Formation in a Polymer Photocatalyst
Source: J Phys Chem Lett. 2021 Nov 3;12(44):10899–905. doi: 10.1021/acs.jpclett.1c03073 (PMC8591663; doi:10.1021/acs.jpclett.1c03073)
Supplement: Supplementary file 2 — jz1c03073_si_002.zip [file jz1c03073_si_002.zip › Geometries/wB97XD/P10_1/P10_1_one_electron_oxidized.txt]

23 

 C                 -3.46762200    0.56458700    0.00000000
 C                 -2.93674800    1.86956800    0.00000000
 C                 -2.63488000   -0.57396300    0.00000000
 C                 -1.57234500    2.07543300    0.00000000
 H                 -3.61501500    2.72161000    0.00000000
 C                 -1.28275500   -0.35994900    0.00000000
 H                 -3.06102000   -1.57638300    0.00000000
 C                 -0.71278600    0.94707100    0.00000000
 H                 -1.16048900    3.08358900    0.00000000
 S                  0.00000000   -1.62040300    0.00000000
 C                  0.71278600    0.94707100    0.00000000
 C                  1.28275500   -0.35994900    0.00000000
 O                  0.00000000   -2.35379100    1.27279300
 O                  0.00000000   -2.35379100   -1.27279300
 C                  1.57234500    2.07543300    0.00000000
 C                  2.63488000   -0.57396300    0.00000000
 C                  2.93674800    1.86956800    0.00000000
 H                  1.16048900    3.08358900    0.00000000
 C                  3.46762200    0.56458700    0.00000000
 H                  3.06102000   -1.57638300    0.00000000
 H                  3.61501500    2.72161000    0.00000000
 H                  4.54933300    0.42825000    0.00000000
 H                 -4.54933300    0.42825000    0.00000000
