# Supplementary material for: Time-Resolved Raman Spectroscopy of Polaron Formation in a Polymer Photocatalyst
Source: J Phys Chem Lett. 2021 Nov 3;12(44):10899–905. doi: 10.1021/acs.jpclett.1c03073 (PMC8591663; doi:10.1021/acs.jpclett.1c03073)
Supplement: Supplementary file 2 — jz1c03073_si_002.zip [file jz1c03073_si_002.zip › Geometries/wB97XD/P10_1/P10_1_one_electron_reduced.txt]

23

 C                  0.00000000    0.50673800    3.51298800
 C                  0.00000000    1.83152100    2.99179400
 C                  0.00000000   -0.57307200    2.64250600
 C                  0.00000000    2.07234300    1.63179800
 H                  0.00000000    2.67621200    3.68455200
 C                  0.00000000   -0.33224200    1.26558400
 H                  0.00000000   -1.59728400    3.02389500
 C                  0.00000000    0.99184700    0.71333900
 H                  0.00000000    3.10018300    1.26026100
 S                  0.00000000   -1.55200700    0.00000000
 C                  0.00000000    0.99184700   -0.71333900
 C                  0.00000000   -0.33224200   -1.26558400
 O                  1.24490800   -2.38612000    0.00000000
 O                 -1.24490800   -2.38612000    0.00000000
 C                  0.00000000    2.07234300   -1.63179800
 C                  0.00000000   -0.57307200   -2.64250600
 C                  0.00000000    1.83152100   -2.99179400
 H                  0.00000000    3.10018300   -1.26026100
 C                  0.00000000    0.50673800   -3.51298800
 H                  0.00000000   -1.59728400   -3.02389500
 H                  0.00000000    2.67621200   -3.68455200
 H                  0.00000000    0.34309600   -4.59165400
 H                  0.00000000    0.34309600    4.59165400
