# Supplementary material for: Time-Resolved Raman Spectroscopy of Polaron Formation in a Polymer Photocatalyst
Source: J Phys Chem Lett. 2021 Nov 3;12(44):10899–905. doi: 10.1021/acs.jpclett.1c03073 (PMC8591663; doi:10.1021/acs.jpclett.1c03073)
Supplement: Supplementary file 2 — jz1c03073_si_002.zip [file jz1c03073_si_002.zip › Geometries/wB97XD/P10_3/P10_3_neutral.txt]

65

 C                  1.19803900    1.45103200    0.71112900
 C                  0.75206900    0.17191900    0.34142300
 C                  1.69922000   -0.79936100   -0.01813700
 C                  3.03628700   -0.44931300    0.01039200
 C                  3.49300500    0.81933500    0.37456700
 C                  2.55145900    1.78242600    0.72991800
 H                  0.46922600    2.20529600    1.01157200
 H                  1.39048700   -1.79757400   -0.33128600
 H                  2.86098800    2.78437900    1.02827700
 C                  5.60293300   -0.22920200   -0.08253700
 C                  6.97450700   -0.34643100   -0.21004200
 C                  7.76569900    0.77478800    0.08456500
 C                  7.13633200    1.96191800    0.49235800
 C                  5.75121600    2.05785700    0.61148900
 C                  4.96444400    0.94573700    0.32065300
 H                  7.42579600   -1.27937600   -0.55053900
 H                  7.74585200    2.83166900    0.74231500
 H                  5.29766300    2.99456500    0.93642300
 S                  4.40726200   -1.52250600   -0.41469900
 O                  4.53688800   -2.62319000    0.56175900
 O                  4.38488700   -1.86543200   -1.85123700
 C                 -0.69752700   -0.15122600    0.33125200
 C                 -1.15845400   -1.39340100    0.79598000
 C                 -1.63006700    0.78423800   -0.14275000
 C                 -2.51298100   -1.72159300    0.80032500
 H                 -0.44152500   -2.11857600    1.18410900
 C                 -2.96832200    0.43776400   -0.12708700
 H                 -1.30905900    1.75147000   -0.53176600
 C                 -3.44058100   -0.79347300    0.33248500
 H                 -2.83411700   -2.69379900    1.17509100
 S                 -4.32183500    1.46939100   -0.68840600
 C                 -4.91190000   -0.92291500    0.24502300
 C                 -5.53168100    0.21271300   -0.28443400
 O                 -4.47586300    2.65383700    0.18170000
 O                 -4.24855100    1.68644500   -2.14822000
 C                 -5.70601500   -2.00602500    0.61669500
 C                 -6.90208700    0.31806900   -0.45922900
 C                 -7.08973200   -1.92148300    0.44889500
 H                 -5.25786100   -2.90879400    1.03316300
 C                 -7.68573800   -0.77497500   -0.08241200
 H                 -7.35251500    1.21971700   -0.87527300
 H                 -7.71515900   -2.76690100    0.73843100
 H                 -8.76833600   -0.73067700   -0.20467500
 C                  9.24435000    0.70361500   -0.03540600
 C                  9.94403900   -0.43804900    0.38692200
 C                  9.96530600    1.78001500   -0.57474800
 C                 11.33084600   -0.53173500    0.28503600
 H                  9.39275800   -1.27109600    0.82574700
 C                 11.34014000    1.66562700   -0.66439100
 H                  9.45556100    2.67557800   -0.93266300
 C                 12.04864200    0.53594900   -0.24944500
 H                 11.84002200   -1.43224200    0.62922900
 S                 12.45098000    2.90564500   -1.32773100
 C                 13.50917600    0.65621500   -0.45349300
 C                 13.88406300    1.87524000   -1.02596900
 O                 12.22590400    3.09305900   -2.77615600
 O                 12.47138400    4.10735400   -0.46810100
 C                 14.50229000   -0.27314300   -0.15006100
 C                 15.19865000    2.20924600   -1.30849200
 C                 15.83407800    0.04287700   -0.42648200
 H                 14.24831500   -1.23469100    0.29739200
 C                 16.18343200    1.26848200   -0.99902600
 H                 15.45556300    3.16987400   -1.75569200
 H                 16.61464000   -0.68153300   -0.19056000
 H                 17.22985100    1.49426000   -1.20639400
