# Supplementary material for: Time-Resolved Raman Spectroscopy of Polaron Formation in a Polymer Photocatalyst
Source: J Phys Chem Lett. 2021 Nov 3;12(44):10899–905. doi: 10.1021/acs.jpclett.1c03073 (PMC8591663; doi:10.1021/acs.jpclett.1c03073)
Supplement: Supplementary file 2 — jz1c03073_si_002.zip [file jz1c03073_si_002.zip › Geometries/wB97XD/P10_3/P10_3_one_electron_oxidized.txt]

65 

 C                 -2.96751500   -1.12516900   -0.78676800
 C                 -3.52239700    0.10649900   -0.31756800
 C                 -2.62238000    1.15886900    0.04146500
 C                 -1.28246800    0.93497400   -0.06875600
 C                 -0.73297900   -0.28093300   -0.54077300
 C                 -1.61163200   -1.31888500   -0.90678500
 H                 -3.62933100   -1.93246800   -1.09351600
 H                 -2.98819500    2.10602000    0.43391600
 H                 -1.22720000   -2.26587900   -1.28260200
 C                  1.28719300    0.91740400   -0.11479900
 C                  2.64589300    1.12601800   -0.04627100
 C                  3.49967700    0.08214800   -0.45357000
 C                  2.94015800   -1.12462600   -0.91757000
 C                  1.56784000   -1.31755700   -0.98037500
 C                  0.71579200   -0.28356300   -0.57023300
 H                  3.04965500    2.06299500    0.33786700
 H                  3.59887000   -1.92412600   -1.25732000
 H                  1.16559300   -2.25941000   -1.35257500
 S                  0.02414600    2.09505900    0.37026000
 O                  0.01087100    3.25363000   -0.53707900
 O                  0.04285100    2.31724200    1.82500800
 C                 -4.94740300    0.28392600   -0.20129100
 C                 -5.52151600    1.58623700   -0.10359600
 C                 -5.82344000   -0.84215000   -0.17467400
 C                 -6.88185700    1.78128400    0.00678500
 H                 -4.88245900    2.46557300   -0.15070900
 C                 -7.16581900   -0.62057100   -0.04497700
 H                 -5.43983700   -1.86012700   -0.21444500
 C                 -7.73394300    0.66677800    0.04509900
 H                 -7.28318800    2.79211300    0.06174400
 S                 -8.44260500   -1.88711400    0.05303200
 C                 -9.18864800    0.64848800    0.17583700
 C                 -9.72699900   -0.64685100    0.19707700
 O                 -8.54782200   -2.61248800   -1.22477900
 O                 -8.30516200   -2.65631300    1.30192600
 C                -10.05082900    1.74424200    0.27667600
 C                -11.08199800   -0.89473300    0.31318700
 C                -11.41943800    1.51317100    0.39466000
 H                 -9.66324800    2.76282800    0.26175100
 C                -11.93146700    0.21187900    0.41324100
 H                -11.47620800   -1.91059300    0.32682700
 H                -12.10118200    2.36008000    0.47318000
 H                -13.00629100    0.05483100    0.50664500
 C                  4.96882600    0.25514700   -0.38685000
 C                  5.56008100    1.48746400   -0.71139500
 C                  5.78939300   -0.81347300    0.00866300
 C                  6.93877300    1.67605900   -0.65428900
 H                  4.93169400    2.31650500   -1.03976300
 C                  7.15315200   -0.59993100    0.06439300
 H                  5.36422600   -1.77746700    0.29088700
 C                  7.75531900    0.61888900   -0.25767700
 H                  7.36517900    2.64281700   -0.92220400
 S                  8.38326100   -1.80654700    0.56252900
 C                  9.22727800    0.59648700   -0.11665200
 C                  9.71793600   -0.63802000    0.31851700
 O                  8.23106500   -2.14985900    1.99111200
 O                  8.45931200   -2.91174300   -0.41436300
 C                 10.13119600    1.62890900   -0.35949500
 C                 11.06496900   -0.88942900    0.52253200
 C                 11.49353700    1.39708100   -0.16049200
 H                  9.78431700    2.60498500   -0.70025500
 C                 11.95969500    0.15433800    0.27568800
 H                 11.41462900   -1.86436900    0.86319800
 H                 12.20531300    2.20160800   -0.34926700
 H                 13.02801700   -0.00445300    0.42507600
