# Supplementary material for: Time-Resolved Raman Spectroscopy of Polaron Formation in a Polymer Photocatalyst
Source: J Phys Chem Lett. 2021 Nov 3;12(44):10899–905. doi: 10.1021/acs.jpclett.1c03073 (PMC8591663; doi:10.1021/acs.jpclett.1c03073)
Supplement: Supplementary file 2 — jz1c03073_si_002.zip [file jz1c03073_si_002.zip › Geometries/wB97XD/P10_3/P10_3_one_electron_reduced.txt]

65

 C                 -2.99064400   -1.19362600   -0.77534600
 C                 -3.53972900    0.05363500   -0.34417300
 C                 -2.63379900    1.07403800    0.00324900
 C                 -1.27785300    0.83754300   -0.08315100
 C                 -0.71163600   -0.40166600   -0.51241700
 C                 -1.63466500   -1.42212200   -0.86185100
 H                 -3.66723900   -1.99483700   -1.07921700
 H                 -2.99052400    2.03968700    0.36785300
 H                 -1.27193500   -2.39084800   -1.21139900
 C                  1.27785200    0.83754400   -0.08315000
 C                  2.63379800    1.07403800    0.00325300
 C                  3.53972900    0.05363500   -0.34416700
 C                  2.99064400   -1.19362600   -0.77534100
 C                  1.63466500   -1.42212300   -0.86184800
 C                  0.71163500   -0.40166600   -0.51241600
 H                  2.99052100    2.03968800    0.36785600
 H                  3.66723800   -1.99483800   -1.07921200
 H                  1.27193600   -2.39084800   -1.21139600
 S                 -0.00000100    1.99653800    0.33320600
 O                 -0.00000100    3.17135800   -0.58129900
 O                 -0.00000200    2.32981700    1.78449900
 C                 -4.99216600    0.26136500   -0.25851200
 C                 -5.56506900    1.54717500   -0.38418100
 C                 -5.87102200   -0.82347800   -0.04799300
 C                 -6.93562200    1.76981900   -0.29910700
 H                 -4.91716400    2.40254000   -0.57935600
 C                 -7.22797100   -0.57803200    0.02163600
 H                 -5.49094000   -1.83711600    0.08252700
 C                 -7.79800300    0.69232400   -0.09437400
 H                 -7.32639900    2.78256300   -0.40789700
 S                 -8.49549900   -1.81544800    0.28426500
 C                 -9.26949200    0.68746100    0.02137300
 C                 -9.80036700   -0.59035600    0.22859600
 O                 -8.58321300   -2.73634300   -0.87001000
 O                 -8.38570600   -2.41317400    1.63287300
 C                -10.14796300    1.76858000   -0.04773300
 C                -11.15635500   -0.83779600    0.36923200
 C                -11.51869400    1.54140600    0.09052800
 H                 -9.77240700    2.78007900   -0.20736100
 C                -12.02359300    0.25476000    0.29695000
 H                -11.53347300   -1.84831900    0.53010100
 H                -12.20737500    2.38575300    0.03640000
 H                -13.09787000    0.10058400    0.40237600
 C                  4.99216500    0.26136600   -0.25850400
 C                  5.56506700    1.54717800   -0.38415400
 C                  5.87102400   -0.82347900   -0.04800200
 C                  6.93562000    1.76982300   -0.29907700
 H                  4.91716100    2.40254600   -0.57931600
 C                  7.22797200   -0.57803200    0.02163000
 H                  5.49094400   -1.83712000    0.08250400
 C                  7.79800200    0.69232700   -0.09436000
 H                  7.32639500    2.78256900   -0.40785200
 S                  8.49550100   -1.81545000    0.28424000
 C                  9.26949100    0.68746400    0.02138700
 C                  9.80036800   -0.59035600    0.22859100
 O                  8.38570900   -2.41319800    1.63283900
 O                  8.58321700   -2.73632800   -0.87004800
 C                 10.14796100    1.76858500   -0.04770300
 C                 11.15635600   -0.83779600    0.36922400
 C                 11.51869200    1.54141000    0.09055500
 H                  9.77240400    2.78008500   -0.20731600
 C                 12.02359300    0.25476100    0.29695800
 H                 11.53347600   -1.84832200    0.53007800
 H                 12.20737200    2.38575900    0.03644000
 H                 13.09787000    0.10058600    0.40238300
