# Supplementary material for: Time-Resolved Raman Spectroscopy of Polaron Formation in a Polymer Photocatalyst
Source: J Phys Chem Lett. 2021 Nov 3;12(44):10899–905. doi: 10.1021/acs.jpclett.1c03073 (PMC8591663; doi:10.1021/acs.jpclett.1c03073)
Supplement: Supplementary file 2 — jz1c03073_si_002.zip [file jz1c03073_si_002.zip › Geometries/wB97XD/P10_6/P10_6_neutral.txt]

128 

 C                  1.20620200    1.46699100    0.61761300
 C                  0.76580100    0.17988000    0.26968900
 C                  1.71785800   -0.79762500   -0.05863300
 C                  3.05420200   -0.44562400   -0.02171100
 C                  3.50550300    0.83061300    0.32216100
 C                  2.55905400    1.80003500    0.64585100
 H                  0.47316200    2.22656100    0.89341400
 H                  1.41350300   -1.80246400   -0.35433900
 H                  2.86432400    2.80820200    0.92711300
 C                  5.62171500   -0.22545800   -0.08555500
 C                  6.99499800   -0.34493400   -0.19010300
 C                  7.78168000    0.78191600    0.09487200
 C                  7.14653300    1.97681900    0.46955500
 C                  5.75979800    2.07478900    0.56594000
 C                  4.97745500    0.95691400    0.28540900
 H                  7.45122500   -1.28434700   -0.50524600
 H                  7.75231400    2.85124400    0.71210000
 H                  5.30143500    3.01747900    0.86588700
 S                  4.43106300   -1.52559000   -0.40917600
 O                  4.54898600   -2.60802800    0.58887600
 O                  4.42720000   -1.89464800   -1.83935400
 C                 -0.68326100   -0.14523000    0.25058700
 C                 -1.14806900   -1.37666300    0.73935100
 C                 -1.61133600    0.77785000   -0.25529600
 C                 -2.50233800   -1.70597000    0.73723900
 H                 -0.43463700   -2.09178700    1.15183200
 C                 -2.94941700    0.43046100   -0.24568600
 H                 -1.28675200    1.73593600   -0.66353400
 C                 -3.42567500   -0.78993500    0.23812000
 H                 -2.82662000   -2.66945500    1.13130900
 S                 -4.29766600    1.44729600   -0.84543400
 C                 -4.89601700   -0.92247200    0.13886000
 C                 -5.51086800    0.19952700   -0.42432600
 O                 -4.46161800    2.65179900   -0.00526100
 O                 -4.20908500    1.63003500   -2.30909800
 C                 -5.69352400   -1.99664400    0.52881000
 C                 -6.87946300    0.29975100   -0.61556100
 C                 -7.07549000   -1.91708600    0.34490100
 H                 -5.24941300   -2.88867100    0.97186200
 C                 -7.66650100   -0.78429600   -0.22028700
 H                 -7.32592300    1.19078900   -1.05787100
 H                 -7.70351400   -2.75557200    0.64862300
 H                 -8.74781100   -0.74370600   -0.35463200
 C                  9.26203400    0.70783700    0.00107500
 C                  9.95297500   -0.42636900    0.45680700
 C                  9.99313600    1.77391500   -0.54536000
 C                 11.34113900   -0.52290100    0.38162300
 H                  9.39319700   -1.25069400    0.90121600
 C                 11.36917600    1.65731800   -0.60798000
 H                  9.49052700    2.66286500   -0.92886100
 C                 12.06885400    0.53486100   -0.15902600
 H                 11.84354800   -1.41697800    0.75142600
 S                 12.49230700    2.88548700   -1.27263300
 C                 13.53152200    0.65146400   -0.33736900
 C                 13.91945500    1.86006300   -0.92039900
 O                 12.30026200    3.04382300   -2.72857600
 O                 12.49890400    4.10186700   -0.43480200
 C                 14.52350600   -0.26818600   -0.00427500
 C                 15.23514900    2.19173800   -1.18496600
 C                 15.85695900    0.04602700   -0.25958900
 H                 14.27013800   -1.22187600    0.45937300
 C                 16.23308300    1.26483700   -0.84658100
 H                 15.48646200    3.14015500   -1.66157200
 H                 16.62836800   -0.67106300    0.02518000
 C                 17.66311800    1.57259700   -1.10346200
 C                 18.52816900    0.57826600   -1.58576900
 C                 18.17255700    2.85928800   -0.86587900
 C                 19.85155100    0.91373600   -1.80256700
 H                 18.16474900   -0.42693300   -1.80309100
 C                 19.51032500    3.17563200   -1.09453500
 H                 17.51045500    3.63204400   -0.47233100
 S                 21.12211600   -0.19063100   -2.41729700
 C                 20.37114000    2.18917400   -1.57025500
 H                 19.87218700    4.18413500   -0.89283900
 C                 22.36510500    1.09886400   -2.34221400
 O                 20.85074700   -0.58224800   -3.81540800
 O                 21.41054600   -1.25856900   -1.43852800
 C                 21.81222600    2.29553100   -1.88039500
 C                 23.69412200    0.96035400   -2.69682800
 C                 22.64352500    3.40796800   -1.77064100
 C                 24.53018200    2.08195700   -2.58461900
 H                 24.07628600    0.01043800   -3.07283700
 C                 23.98709300    3.29111400   -2.12144900
 H                 22.25739200    4.36105100   -1.40831700
 C                 25.96629300    1.98761700   -2.95115800
 H                 24.63570700    4.16178500   -2.01327800
 C                 26.72187900    0.85635200   -2.60362300
 C                 26.58961300    3.03160600   -3.65192300
 C                 28.07087200    0.74196500   -2.93401900
 H                 26.24875100    0.04925100   -2.04222800
 C                 27.92859300    2.89714300   -3.96816400
 H                 26.02972600    3.91646800   -3.95735800
 C                 28.69169900    1.77770100   -3.62853100
 H                 28.62802000   -0.14841000   -2.64166600
 S                 28.91692000    4.09524900   -4.86250400
 C                 30.09564600    1.87189400   -4.08043500
 C                 30.37706400    3.06109700   -4.75677500
 O                 28.45829300    4.22041400   -6.26100400
 O                 29.08797300    5.33165100   -4.07279700
 C                 31.12430900    0.94701700   -3.91631400
 C                 31.62203900    3.36784400   -5.27361500
 C                 32.38844700    1.23688200   -4.42608000
 H                 30.95340400    0.00765300   -3.38990600
 C                 32.65793400    2.43587800   -5.10551300
 H                 31.78738700    4.30060300   -5.81426100
 H                 33.19302500    0.51590200   -4.27370500
 C                 34.01530100    2.71658300   -5.63919100
 C                 34.56829000    4.00440700   -5.55255600
 C                 34.76729300    1.69488200   -6.23931600
 C                 35.83927500    4.29496800   -6.04506400
 H                 33.99881200    4.80013400   -5.06979700
 C                 36.02649400    2.00548700   -6.71815600
 H                 34.36382200    0.68686200   -6.34451300
 C                 36.58804300    3.28175200   -6.63972300
 H                 36.23757000    5.30590000   -5.95457100
 S                 37.15028900    0.86410600   -7.52187500
 C                 37.94434000    3.35893600   -7.22612900
 C                 38.38794600    2.13861900   -7.74385500
 O                 37.61609700   -0.16883100   -6.57333500
 O                 36.60848900    0.41731200   -8.82206800
 C                 38.78486700    4.46699500   -7.31337300
 C                 39.62634100    1.97263400   -8.34249100
 C                 40.03788900    4.32225100   -7.91253400
 H                 38.47311500    5.43528600   -6.92050800
 C                 40.45841000    3.09152200   -8.42286200
 H                 39.93989700    1.00552200   -8.73655000
 H                 40.69905400    5.18690200   -7.98268000
 H                 41.44098400    3.00134600   -8.88693000
