# Supplementary material for: Time-Resolved Raman Spectroscopy of Polaron Formation in a Polymer Photocatalyst
Source: J Phys Chem Lett. 2021 Nov 3;12(44):10899–905. doi: 10.1021/acs.jpclett.1c03073 (PMC8591663; doi:10.1021/acs.jpclett.1c03073)
Supplement: Supplementary file 2 — jz1c03073_si_002.zip [file jz1c03073_si_002.zip › Geometries/wB97XD/P10_6/P10_6_one_electron_oxidized.txt]

128 

 C                  1.27023200    1.36910000    0.93007000
 C                  0.79970500    0.15541300    0.40347400
 C                  1.72624100   -0.77395200   -0.09425600
 C                  3.06871700   -0.44895400   -0.04174100
 C                  3.54976400    0.75500500    0.47790400
 C                  2.62878400    1.67641400    0.97114700
 H                  0.55704600    2.08750300    1.33694300
 H                  1.39757700   -1.71832600   -0.52997500
 H                  2.95812100    2.62618800    1.39309400
 C                  5.63559900   -0.25261000   -0.14853100
 C                  7.00211100   -0.36935600   -0.31499200
 C                  7.81210200    0.69845800    0.10300700
 C                  7.20873900    1.83190600    0.67210600
 C                  5.82834100    1.92483300    0.83348900
 C                  5.02170800    0.86836100    0.41585600
 H                  7.43274700   -1.25568200   -0.78232800
 H                  7.83319900    2.65639200    1.01888300
 H                  5.39387800    2.81639300    1.28581400
 S                  4.41526800   -1.47678600   -0.62593800
 O                  4.54340200   -2.69579700    0.19738100
 O                  4.36853200   -1.62767600   -2.09403900
 C                 -0.65468000   -0.14356300    0.37121300
 C                 -1.12906600   -1.42864600    0.67902600
 C                 -1.57767300    0.85717500    0.03092900
 C                 -2.48794200   -1.73716700    0.65546500
 H                 -0.41928600   -2.20680800    0.96387800
 C                 -2.92048300    0.52875200    0.01597100
 H                 -1.24627300    1.86175900   -0.23540300
 C                 -3.40609300   -0.74515000    0.31847600
 H                 -2.81956800   -2.74510800    0.90606500
 S                 -4.26401000    1.63994000   -0.39859900
 C                 -4.87937700   -0.84456800    0.22651400
 C                 -5.48767000    0.35655900   -0.14955700
 O                 -4.39809200    2.70484200    0.61701900
 O                 -4.19556500    2.04120800   -1.81910800
 C                 -5.68473400   -1.95686700    0.46310300
 C                 -6.85760800    0.49935800   -0.29959600
 C                 -7.06819700   -1.83538700    0.31775600
 H                 -5.24540200   -2.91039800    0.75819300
 C                 -7.65263200   -0.62357600   -0.05904600
 H                 -7.29943500    1.45161100   -0.59453300
 H                 -7.70264500   -2.70324300    0.50213000
 H                 -8.73528500   -0.55140700   -0.16667000
 C                  9.28332300    0.62834500   -0.06094200
 C                  9.97207900   -0.57890000    0.16107500
 C                 10.00705000    1.77219900   -0.44665900
 C                 11.34874400   -0.67521200    0.00712200
 H                  9.41702700   -1.46077900    0.48207900
 C                 11.37198600    1.65787800   -0.59438700
 H                  9.49988300    2.71620400   -0.64742100
 C                 12.07055400    0.45936800   -0.37955300
 H                 11.85222200   -1.62319500    0.19440000
 S                 12.48047700    2.97598800   -1.09340900
 C                 13.50262500    0.57667300   -0.60534700
 C                 13.90169300    1.87462500   -0.99447300
 O                 12.23244000    3.37354700   -2.48900100
 O                 12.56380900    4.01499400   -0.05371700
 C                 14.48635300   -0.42066100   -0.48877200
 C                 15.19686400    2.21591200   -1.25497900
 C                 15.79929600   -0.10636300   -0.75971000
 H                 14.22210700   -1.43226200   -0.18430900
 C                 16.20446400    1.20883700   -1.14301700
 H                 15.43820400    3.22823700   -1.57308000
 H                 16.54456800   -0.89013500   -0.64233400
 C                 17.58705300    1.51547700   -1.40680600
 C                 18.54114600    0.47420400   -1.62662600
 C                 18.04600000    2.86764600   -1.45403100
 C                 19.83678500    0.81972800   -1.87874000
 H                 18.24768300   -0.57353800   -1.63106400
 C                 19.36277800    3.18846900   -1.69438700
 H                 17.35066500    3.68232600   -1.26428100
 S                 21.18972400   -0.32222900   -2.21107600
 C                 20.29127600    2.15689100   -1.91829800
 H                 19.67457300    4.23180300   -1.70516000
 C                 22.34855400    1.03578900   -2.38492600
 O                 20.98061100   -1.00584900   -3.49797800
 O                 21.49464400   -1.12157700   -1.01310100
 C                 21.71202000    2.27365400   -2.20203500
 C                 23.69097500    0.91349900   -2.66927500
 C                 22.47550900    3.44140700   -2.30958000
 C                 24.45680400    2.08986200   -2.77628500
 H                 24.14169100   -0.06600900   -2.82944700
 C                 23.83078200    3.33713700   -2.59144200
 H                 22.02276200    4.42215800   -2.16691100
 C                 25.90511400    2.01312100   -3.08029400
 H                 24.42577400    4.24886100   -2.64929800
 C                 26.69911500    0.99348600   -2.52994500
 C                 26.50300100    2.96475700   -3.92205900
 C                 28.06359700    0.90272200   -2.79450000
 H                 26.24721300    0.26381400   -1.85669600
 C                 27.85705200    2.85289900   -4.17172000
 H                 25.91531100    3.75740400   -4.38654600
 C                 28.65911600    1.84545500   -3.62982400
 H                 28.65194400    0.10440200   -2.34198100
 S                 28.82294700    3.94768900   -5.21312200
 C                 30.07416300    1.94404500   -4.04325900
 C                 30.32618000    3.02785500   -4.88758300
 O                 28.42090500    3.81940400   -6.62815900
 O                 28.89372400    5.30118200   -4.62726800
 C                 31.13789100    1.11312000   -3.69901500
 C                 31.57704800    3.32138600   -5.39751000
 C                 32.40794200    1.39087300   -4.20044400
 H                 30.98949600    0.25818800   -3.03898100
 C                 32.64854000    2.48584400   -5.04589800
 H                 31.72185500    4.16829300   -6.06948100
 H                 33.23968900    0.74813800   -3.90824500
 C                 34.01490000    2.76088900   -5.55888000
 C                 34.50300900    4.07561300   -5.62523500
 C                 34.84013800    1.70796900   -5.98247300
 C                 35.78255200    4.36286900   -6.09690700
 H                 33.87392100    4.89766500   -5.28044600
 C                 36.10582000    2.01641900   -6.44560300
 H                 34.48752500    0.67578600   -5.96657200
 C                 36.60487500    3.31900500   -6.51509400
 H                 36.12966300    5.39600100   -6.12753200
 S                 37.31715800    0.83828200   -7.04344800
 C                 37.98452300    3.38734000   -7.04525500
 C                 38.50739900    2.13388700   -7.37603800
 O                 37.78109500   -0.04047600   -5.94983400
 O                 36.85973100    0.20301600   -8.29675900
 C                 38.77882100    4.51567200   -7.23963500
 C                 39.78134200    1.95427300   -7.89014200
 C                 40.06628000    4.35766700   -7.75670800
 H                 38.40490400    5.50975700   -6.99236400
 C                 40.56634000    3.09378400   -8.07995200
 H                 40.15776200    0.96135900   -8.13757300
 H                 40.69158300    5.23805100   -7.91034000
 H                 41.57466500    2.99372200   -8.48269600
