# Supplementary material for: Time-Resolved Raman Spectroscopy of Polaron Formation in a Polymer Photocatalyst
Source: J Phys Chem Lett. 2021 Nov 3;12(44):10899–905. doi: 10.1021/acs.jpclett.1c03073 (PMC8591663; doi:10.1021/acs.jpclett.1c03073)
Supplement: Supplementary file 2 — jz1c03073_si_002.zip [file jz1c03073_si_002.zip › Geometries/wB97XD/P10_6/P10_6_one_electron_reduced.txt]

128

 C                  1.18684500    1.42027500    0.71202900
 C                  0.74077600    0.14978800    0.31370800
 C                  1.68819600   -0.81378600   -0.06544600
 C                  3.02539500   -0.46523900   -0.02682700
 C                  3.48219300    0.79487900    0.36581100
 C                  2.54038700    1.75045700    0.74034700
 H                  0.45802800    2.16823600    1.02782500
 H                  1.37962800   -1.80481000   -0.40080200
 H                  2.84991300    2.74544100    1.06120700
 C                  5.59255700   -0.24525100   -0.10855800
 C                  6.96437600   -0.36109400   -0.23477400
 C                  7.75680200    0.75208700    0.08704800
 C                  7.12644100    1.93059900    0.51865600
 C                  5.74108600    2.02582900    0.63497600
 C                  4.95375300    0.92122900    0.31806300
 H                  7.41531200   -1.28695400   -0.59447800
 H                  7.73581600    2.79393700    0.79022600
 H                  5.28764300    2.95588300    0.97874700
 S                  4.39677400   -1.53000300   -0.47153800
 O                  4.52272800   -2.65166400    0.48138900
 O                  4.37744100   -1.84233900   -1.91517600
 C                 -0.70891300   -0.17254300    0.29416300
 C                 -1.17060300   -1.42620100    0.72628600
 C                 -1.64103800    0.77490400   -0.15635400
 C                 -2.52510100   -1.75443100    0.72036700
 H                 -0.45433100   -2.16126500    1.09659400
 C                 -2.97934500    0.42831400   -0.15090500
 H                 -1.31974500    1.75184200   -0.52004100
 C                 -3.45218000   -0.81453400    0.27560400
 H                 -2.84657900   -2.73611900    1.06927300
 S                 -4.33222100    1.47451900   -0.68608200
 C                 -4.92330800   -0.94188100    0.18231200
 C                 -5.54240400    0.20706200   -0.31847600
 O                 -4.48815600    2.63443100    0.21622100
 O                 -4.25665700    1.73188000   -2.13920500
 C                 -5.71786800   -2.03438400    0.52433600
 C                 -6.91249800    0.31667200   -0.49304800
 C                 -7.10129500   -1.94573300    0.35631500
 H                 -5.27032600   -2.94754200    0.91821400
 C                 -7.69658100   -0.78596400   -0.14626300
 H                 -7.36237900    1.22872100   -0.88641100
 H                 -7.72706100   -2.79843200    0.62284900
 H                 -8.77896100   -0.73872700   -0.26936600
 C                  9.23548600    0.68183100   -0.02784700
 C                  9.93250500   -0.47372100    0.36139200
 C                  9.96253200    1.77358500   -0.52737300
 C                 11.31956600   -0.56630600    0.26644500
 H                  9.37782300   -1.32009100    0.76974100
 C                 11.33753500    1.66091900   -0.61069000
 H                  9.45696300    2.68128800   -0.86004400
 C                 12.04524400    0.51742600   -0.22731200
 H                 11.82531800   -1.47829000    0.58480700
 S                 12.45455400    2.92088400   -1.22343900
 C                 13.50153700    0.64517600   -0.41627600
 C                 13.88595800    1.88297600   -0.93985600
 O                 12.24268500    3.15663400   -2.66766100
 O                 12.46482900    4.09635100   -0.32677200
 C                 14.50922100   -0.28202500   -0.14694800
 C                 15.19354100    2.23419200   -1.20781900
 C                 15.83571200    0.05225100   -0.39797600
 H                 14.26883800   -1.26001600    0.27228800
 C                 16.21929200    1.30292300   -0.93364600
 H                 15.41939300    3.20602600   -1.64731100
 H                 16.60550400   -0.67808200   -0.14595000
 C                 17.62718600    1.62883300   -1.19653800
 C                 18.57165600    0.62064600   -1.47216600
 C                 18.09191200    2.98010100   -1.19139300
 C                 19.88198200    0.96806300   -1.72256400
 H                 18.27325000   -0.42869500   -1.52010300
 C                 19.40418300    3.31928000   -1.43943800
 H                 17.39077900    3.78215700   -0.95244000
 S                 21.19379600   -0.16415300   -2.10974100
 C                 20.36392800    2.31214000   -1.72085200
 H                 19.70532700    4.36827900   -1.40870700
 C                 22.37698300    1.15214500   -2.25112500
 O                 20.97007100   -0.85361200   -3.40998500
 O                 21.50208500   -1.06283700   -0.96396300
 C                 21.75314700    2.41472000   -2.01457400
 C                 23.71045500    0.99994300   -2.56479000
 C                 22.59346500    3.55448300   -2.11359000
 C                 24.53449300    2.13850600   -2.66515000
 H                 24.10685400    0.00185700   -2.76233000
 C                 23.92700100    3.41057500   -2.42852300
 H                 22.18692500    4.55116000   -1.93073600
 C                 25.95675500    2.02183100   -3.01166300
 H                 24.54452500    4.30997600   -2.46866000
 C                 26.69385200    0.84710100   -2.73617400
 C                 26.64265800    3.08598100   -3.63828000
 C                 28.03756900    0.70859900   -3.06666800
 H                 26.20406300    0.01827300   -2.22378700
 C                 27.97876000    2.92825500   -3.94598600
 H                 26.12669700    4.00955700   -3.90161400
 C                 28.70841500    1.76504000   -3.68438100
 H                 28.55993500   -0.21879800   -2.82764800
 S                 29.01165500    4.15558400   -4.74182400
 C                 30.11402100    1.84612900   -4.12014800
 C                 30.43909400    3.07273400   -4.70768300
 O                 28.57086300    4.40560500   -6.13084200
 O                 29.21870600    5.32631100   -3.86274500
 C                 31.11551600    0.88043000   -4.02393900
 C                 31.69556500    3.37743200   -5.19671300
 C                 32.39008200    1.16712500   -4.50840600
 H                 30.91313400   -0.08975900   -3.56921300
 C                 32.70182900    2.40411300   -5.09610400
 H                 31.89195800    4.34232700   -5.66645600
 H                 33.17100800    0.41143800   -4.40867600
 C                 34.06984100    2.68034400   -5.60307700
 C                 34.66468100    3.93859800   -5.41545000
 C                 34.79170100    1.68458900   -6.27947200
 C                 35.94682100    4.22494600   -5.88071100
 H                 34.11873000    4.71225700   -4.87333100
 C                 36.06266100    1.99015200   -6.72980800
 H                 34.35599300    0.70150300   -6.46314900
 C                 36.66542800    3.23711900   -6.55051800
 H                 36.37730200    5.21221400   -5.71085300
 S                 37.15067600    0.88023900   -7.62184600
 C                 38.02641200    3.31515500   -7.12562400
 C                 38.43182300    2.12568200   -7.73782900
 O                 37.57832100   -0.24262900   -6.76148400
 O                 36.59874200    0.56057200   -8.95495000
 C                 38.90425300    4.39745700   -7.12180400
 C                 39.66713700    1.96615800   -8.34455800
 C                 40.15486900    4.25865000   -7.72737700
 H                 38.62335200    5.34121100   -6.65321100
 C                 40.53667600    3.05903100   -8.33329100
 H                 39.95026800    1.02342400   -8.81359800
 H                 40.84499100    5.10331400   -7.72641800
 H                 41.51812900    2.97289200   -8.80049800
